# Supplementary material for: Synthetic 18F-FDG PET Image Generation Using a Combination of Biomathematical Modeling and Machine Learning
Source: Cancers (Basel). 2022 Jun 3;14(11):2786. doi: 10.3390/cancers14112786 (PMC9179454; doi:10.3390/cancers14112786)
Supplement: Supplementary file 1 [file cancers-14-02786-s001.zip]

Archive with 1 entries (1 files):
- cancers-1719327-supplementary.pdf
